# Supplementary material for: A Single-cell Atlas of Developing Mouse Palates Reveals Cellular and Molecular Transitions in Periderm Cell Fate
Source: Genomics Proteomics Bioinformatics. 2025 Mar 4;23(1):qzaf013. doi: 10.1093/gpbjnl/qzaf013 (PMC12240470; doi:10.1093/gpbjnl/qzaf013)
Supplement: qzaf013_Supplementary_Data [file qzaf013_supplementary_data.zip]

Archive with 23 entries (23 files):
- Figure S1.tif
- Figure S10.tif
- Figure S11.tif
- Figure S12.tif
- Figure S13.tif
- Figure S14.tif
- Figure S15.tif
- Figure S16.tif
- Figure S17.tif
- Figure S18.tif
- Figure S2.tif
- Figure S3.tif
- Figure S4.tif
- Figure S5.tif
- Figure S6.tif
- Figure S7.tif
- Figure S8.tif
- Figure S9.tif
- supplementary material captions.docx
- Table S1.docx
- Table S2.xlsx
- Table S3.xlsx
- Table S4.docx
