# Supplementary material for: A Single-cell Atlas of Developing Mouse Palates Reveals Cellular and Molecular Transitions in Periderm Cell Fate
Source: Genomics Proteomics Bioinformatics. 2025 Mar 4;23(1):qzaf013. doi: 10.1093/gpbjnl/qzaf013 (PMC12240470; doi:10.1093/gpbjnl/qzaf013)
Supplement: qzaf013_Supplementary_Data [file qzaf013_supplementary_data.zip › Table S3.xlsx]

## Sheet: Table S3-related to Figure 3D
Table S3 Differentially expressed genes for 5 developmental stages of epithelial cells
Symbol	Stage	Ensembl	Genename	Genetype
2700094K13Rik	1	ENSMUSG00000076437	RIKEN cDNA 2700094K13 gene	protein-coding
2810417H13Rik	1	ENSMUSG00000040204	RIKEN cDNA 2810417H13 gene	protein-coding
3110039M20Rik.1	1	ENSMUSG00000104861	RIKEN cDNA 3110039M20 gene	protein-coding
4933434E20Rik	1	ENSMUSG00000027942	RIKEN cDNA 4933434E20 gene	protein-coding
Acat2	1	ENSMUSG00000023832	acetyl-Coenzyme A acetyltransferase 2	protein-coding
Actb	1	ENSMUSG00000029580	actin, beta	protein-coding
Agl	1	ENSMUSG00000033400	amylo-1,6-glucosidase, 4-alpha-glucanotransferase	protein-coding
Alyref	1	ENSMUSG00000025134	Aly/REF export factor	protein-coding
Apbb1	1	ENSMUSG00000037032	amyloid beta (A4) precursor protein-binding, family B, member 1	protein-coding
Arglu1	1	ENSMUSG00000040459	arginine and glutamate rich 1	protein-coding
Arl6ip1	1	ENSMUSG00000030654	ADP-ribosylation factor-like 6 interacting protein 1	protein-coding
Arl6ip6	1	ENSMUSG00000026960	ADP-ribosylation factor-like 6 interacting protein 6	protein-coding
Asah1	1	ENSMUSG00000031591	N-acylsphingosine amidohydrolase 1	protein-coding
Atp6v1b2	1	ENSMUSG00000006273	ATPase, H+ transporting, lysosomal V1 subunit B2	protein-coding
Aurka	1	ENSMUSG00000027496	aurora kinase A	protein-coding
Aurkb	1	ENSMUSG00000020897	aurora kinase B	protein-coding
Basp1	1	ENSMUSG00000045763	brain abundant, membrane attached signal protein 1	protein-coding
Bcat1	1	ENSMUSG00000030268	branched chain aminotransferase 1, cytosolic	protein-coding
Bex1	1	ENSMUSG00000050071	brain expressed X-linked 1	protein-coding
Bex4	1	ENSMUSG00000047844	brain expressed X-linked 4	protein-coding
Birc5	1	ENSMUSG00000017716	baculoviral IAP repeat-containing 5	protein-coding
Bub3	1	ENSMUSG00000066979	BUB3 mitotic checkpoint protein	protein-coding
Bzw1	1	ENSMUSG00000051223	basic leucine zipper and W2 domains 1	protein-coding
Car14	1	ENSMUSG00000038526	carbonic anhydrase 14	protein-coding
Cbx3	1	ENSMUSG00000029836	chromobox 3	protein-coding
Cby1	1	ENSMUSG00000022428	chibby family member 1, beta catenin antagonist	protein-coding
Ccna2	1	ENSMUSG00000027715	cyclin A2	protein-coding
Ccnb1	1	ENSMUSG00000041431	cyclin B1	protein-coding
Ccnd1	1	ENSMUSG00000070348	cyclin D1	protein-coding
Ccne2	1	ENSMUSG00000028212	cyclin E2	protein-coding
Cdc20	1	ENSMUSG00000006398	cell division cycle 20	protein-coding
Cdc34	1	ENSMUSG00000020307	cell division cycle 34	protein-coding
Cdca2	1	ENSMUSG00000048922	cell division cycle associated 2	protein-coding
Cdca3	1	ENSMUSG00000023505	cell division cycle associated 3	protein-coding
Cdca7	1	ENSMUSG00000055612	cell division cycle associated 7	protein-coding
Cdca8	1	ENSMUSG00000028873	cell division cycle associated 8	protein-coding
Cdh2	1	ENSMUSG00000024304	cadherin 2	protein-coding
Cdk1	1	ENSMUSG00000019942	cyclin-dependent kinase 1	protein-coding
Cdk2ap1	1	ENSMUSG00000029394	CDK2 (cyclin-dependent kinase 2)-associated protein 1	protein-coding
Cdv3	1	ENSMUSG00000032803	carnitine deficiency-associated gene expressed in ventricle 3	protein-coding
Cenpa	1	ENSMUSG00000029177	centromere protein A	protein-coding
Cenpf	1	ENSMUSG00000026605	centromere protein F	protein-coding
Cenpw	1	ENSMUSG00000075266	centromere protein W	protein-coding
Cetn2	1	ENSMUSG00000031347	centrin 2	protein-coding
Chd7	1	ENSMUSG00000041235	chromodomain helicase DNA binding protein 7	protein-coding
Ckb	1	ENSMUSG00000001270	creatine kinase, brain	protein-coding
Cks1b	1	ENSMUSG00000028044	CDC28 protein kinase 1b	protein-coding
Cks2	1	ENSMUSG00000062248	CDC28 protein kinase regulatory subunit 2	protein-coding
Cnn3	1	ENSMUSG00000053931	calponin 3, acidic	protein-coding
Cntnap2	1	ENSMUSG00000039419	contactin associated protein-like 2	protein-coding
Crabp2	1	ENSMUSG00000004885	cellular retinoic acid binding protein II	protein-coding
Cxxc4	1	ENSMUSG00000044365	CXXC finger 4	protein-coding
Dctpp1	1	ENSMUSG00000042462	dCTP pyrophosphatase 1	protein-coding
Ddah1	1	ENSMUSG00000028194	dimethylarginine dimethylaminohydrolase 1	protein-coding
Dek	1	ENSMUSG00000021377	DEK proto-oncogene (DNA binding)	protein-coding
Dhfr	1	ENSMUSG00000021707	dihydrofolate reductase	protein-coding
Dmrta2	1	ENSMUSG00000047143	doublesex and mab-3 related transcription factor like family A2	protein-coding
Dnajc1	1	ENSMUSG00000026740	DnaJ heat shock protein family (Hsp40) member C1	protein-coding
Dnajc9	1	ENSMUSG00000021811	DnaJ heat shock protein family (Hsp40) member C9	protein-coding
Dpysl2	1	ENSMUSG00000022048	dihydropyrimidinase-like 2	protein-coding
Dtl	1	ENSMUSG00000037474	denticleless E3 ubiquitin protein ligase	protein-coding
Dusp6	1	ENSMUSG00000019960	dual specificity phosphatase 6	protein-coding
Efnb1	1	ENSMUSG00000031217	ephrin B1	protein-coding
Eif5	1	ENSMUSG00000021282	eukaryotic translation initiation factor 5	protein-coding
Elavl1	1	ENSMUSG00000040028	ELAV (embryonic lethal, abnormal vision)-like 1 (Hu antigen R)	protein-coding
Elavl3	1	ENSMUSG00000003410	ELAV like RNA binding protein 3	protein-coding
Elof1	1	ENSMUSG00000013822	ELF1 homolog, elongation factor 1	protein-coding
Emb	1	ENSMUSG00000021728	embigin	protein-coding
Emx2	1	ENSMUSG00000043969	empty spiracles homeobox 2	protein-coding
Erdr1	1	ENSMUSG00000096768	erythroid differentiation regulator 1	protein-coding
Erdr1	1	ENSMUSG00000095562	erythroid differentiation regulator 1	protein-coding
Ezh2	1	ENSMUSG00000029687	enhancer of zeste 2 polycomb repressive complex 2 subunit	protein-coding
Fabp7	1	ENSMUSG00000019874	fatty acid binding protein 7, brain	protein-coding
Fam171b	1	ENSMUSG00000048388	family with sequence similarity 171, member B	protein-coding
Fam64a	1	ENSMUSG00000020808	family with sequence similarity 64, member A	protein-coding
Fez1	1	ENSMUSG00000032118	fasciculation and elongation protein zeta 1 (zygin I)	protein-coding
Fezf2	1	ENSMUSG00000021743	Fez family zinc finger 2	protein-coding
Fgf15	1	ENSMUSG00000031073	fibroblast growth factor 15	protein-coding
Fgf17	1	ENSMUSG00000022101	fibroblast growth factor 17	protein-coding
Fkbp4	1	ENSMUSG00000030357	FK506 binding protein 4	protein-coding
Foxg1	1	ENSMUSG00000020950	forkhead box G1	protein-coding
Fscn1	1	ENSMUSG00000029581	fascin actin-bundling protein 1	protein-coding
Fxyd6	1	ENSMUSG00000066705	FXYD domain-containing ion transport regulator 6	protein-coding
Gas1	1	ENSMUSG00000052957	growth arrest specific 1	protein-coding
Gga2	1	ENSMUSG00000030872	golgi associated, gamma adaptin ear containing, ARF binding protein 2	protein-coding
Gli3	1	ENSMUSG00000021318	GLI-Kruppel family member GLI3	protein-coding
Glul	1	ENSMUSG00000026473	glutamate-ammonia ligase (glutamine synthetase)	protein-coding
Gm1673	1	ENSMUSG00000070858	predicted gene 1673	protein-coding
Gm3764	1	ENSMUSG00000097156	predicted gene 3764	ncRNA
Gmnn	1	ENSMUSG00000006715	geminin	protein-coding
Gnai2	1	ENSMUSG00000032562	guanine nucleotide binding protein (G protein), alpha inhibiting 2	protein-coding
Gnpda1	1	ENSMUSG00000052102	glucosamine-6-phosphate deaminase 1	protein-coding
Gpx4	1	ENSMUSG00000075706	glutathione peroxidase 4	protein-coding
Gyg	1	ENSMUSG00000019528	glycogenin	protein-coding
H1fx	1	ENSMUSG00000044927	H1 histone family, member X	protein-coding
H2afx	1	ENSMUSG00000049932	H2A histone family, member X	protein-coding
H2afy	1	ENSMUSG00000015937	H2A histone family, member Y	protein-coding
H2afz	1	ENSMUSG00000037894	NAH2A histone family, member Z	protein-coding
Hat1	1	ENSMUSG00000027018	histone aminotransferase 1	protein-coding
Hba-x	1	ENSMUSG00000055609	hemoglobin X, alpha-like embryonic chain in Hba complex	protein-coding
Hbb-bh1	1	ENSMUSG00000052217	hemoglobin Z, beta-like embryonic chain	protein-coding
Hdgf	1	ENSMUSG00000004897	heparin binding growth factor	protein-coding
Hells	1	ENSMUSG00000025001	helicase, lymphoid specific	protein-coding
Hes5	1	ENSMUSG00000048001	hes family bHLH transcription factor 5	protein-coding
Hmga2	1	ENSMUSG00000056758	high mobility group AT-hook 2	protein-coding
Hmgb1	1	ENSMUSG00000066551	high mobility group box 1	protein-coding
Hmgb2	1	ENSMUSG00000054717	high mobility group box 2	protein-coding
Hmgb3	1	ENSMUSG00000015217	high mobility group box 3	protein-coding
Hmgcs1	1	ENSMUSG00000093930	3-hydroxy-3-methylglutaryl-Coenzyme A synthase 1	protein-coding
Hn1	1	ENSMUSG00000020737	hematological and neurological expressed sequence 1	protein-coding
Hn1l	1	ENSMUSG00000024165	hematological and neurological expressed 1-like	protein-coding
Hnrnpa0	1	ENSMUSG00000007836	heterogeneous nuclear ribonucleoprotein A0	protein-coding
Hnrnpd	1	ENSMUSG00000000568	heterogeneous nuclear ribonucleoprotein D	protein-coding
Hnrnpdl	1	ENSMUSG00000029328	heterogeneous nuclear ribonucleoprotein D-like	protein-coding
Hnrnpk	1	ENSMUSG00000021546	heterogeneous nuclear ribonucleoprotein K	protein-coding
Hnrnpu	1	ENSMUSG00000039630	heterogeneous nuclear ribonucleoprotein U	protein-coding
Hsp90aa1	1	ENSMUSG00000021270	heat shock protein 90, alpha (cytosolic), class A member 1	protein-coding
Hspd1	1	ENSMUSG00000025980	heat shock protein 1 (chaperonin)	protein-coding
Id4	1	ENSMUSG00000021379	inhibitor of DNA binding 4	protein-coding
Ift22	1	ENSMUSG00000007987	intraflagellar transport 22	protein-coding
Igdcc3	1	ENSMUSG00000032394	immunoglobulin superfamily, DCC subclass, member 3	protein-coding
Igf2bp1	1	ENSMUSG00000013415	insulin-like growth factor 2 mRNA binding protein 1	protein-coding
Igfbpl1	1	ENSMUSG00000035551	insulin-like growth factor binding protein-like 1	protein-coding
Incenp	1	ENSMUSG00000024660	inner centromere protein	protein-coding
Insig1	1	ENSMUSG00000045294	insulin induced gene 1	protein-coding
Ipo5	1	ENSMUSG00000030662	importin 5	protein-coding
Ivns1abp	1	ENSMUSG00000023150	influenza virus NS1A binding protein	protein-coding
Knop1	1	ENSMUSG00000030980	lysine rich nucleolar protein 1	protein-coding
Kpna2	1	ENSMUSG00000018362	karyopherin (importin) alpha 2	protein-coding
Kpnb1	1	ENSMUSG00000001440	karyopherin (importin) beta 1	protein-coding
Lhx2	1	ENSMUSG00000000247	LIM homeobox protein 2	protein-coding
Lig1	1	ENSMUSG00000056394	ligase I, DNA, ATP-dependent	protein-coding
Lix1	1	ENSMUSG00000047786	limb and CNS expressed 1	protein-coding
Lmo1	1	ENSMUSG00000036111	LIM domain only 1	protein-coding
Lsm2	1	ENSMUSG00000007050	LSM2 homolog, U6 small nuclear RNA and mRNA degradation associated	protein-coding
Lyar	1	ENSMUSG00000067367	Ly1 antibody reactive clone	protein-coding
Map1b	1	ENSMUSG00000052727	microtubule-associated protein 1B	protein-coding
Marcks	1	ENSMUSG00000069662	myristoylated alanine rich protein kinase C substrate	protein-coding
Marcksl1	1	ENSMUSG00000047945	MARCKS-like 1	protein-coding
Mbip	1	ENSMUSG00000021028	MAP3K12 binding inhibitory protein 1	protein-coding
Mcm2	1	ENSMUSG00000002870	minichromosome maintenance complex component 2	protein-coding
Mcm3	1	ENSMUSG00000041859	minichromosome maintenance complex component 3	protein-coding
Mcm4	1	ENSMUSG00000022673	minichromosome maintenance complex component 4	protein-coding
Mcm5	1	ENSMUSG00000005410	minichromosome maintenance complex component 5	protein-coding
Mcm6	1	ENSMUSG00000026355	minichromosome maintenance complex component 6	protein-coding
Mcm7	1	ENSMUSG00000029730	minichromosome maintenance complex component 7	protein-coding
Mdk	1	ENSMUSG00000027239	midkine	protein-coding
Mecom	1	ENSMUSG00000027684	MDS1 and EVI1 complex locus	protein-coding
Mest	1	ENSMUSG00000051855	mesoderm specific transcript	protein-coding
Metrn	1	ENSMUSG00000002274	meteorin, glial cell differentiation regulator	protein-coding
Mfng	1	ENSMUSG00000018169	MFNG O-fucosylpeptide 3-beta-N-acetylglucosaminyltransferase	protein-coding
Mns1	1	ENSMUSG00000032221	meiosis-specific nuclear structural protein 1	protein-coding
Morf4l1	1	ENSMUSG00000062270	mortality factor 4 like 1	protein-coding
Msi1	1	ENSMUSG00000054256	musashi RNA-binding protein 1	protein-coding
Msmo1	1	ENSMUSG00000031604	methylsterol monoxygenase 1	protein-coding
Mycn	1	ENSMUSG00000037169	v-myc avian myelocytomatosis viral related oncogene, neuroblastoma derived	protein-coding
Naa50	1	ENSMUSG00000022698	N(alpha)-acetyltransferase 50, NatE catalytic subunit	protein-coding
Nasp	1	ENSMUSG00000028693	nuclear autoantigenic sperm protein (histone-binding)	protein-coding
Necab2	1	ENSMUSG00000031837	N-terminal EF-hand calcium binding protein 2	protein-coding
Nes	1	ENSMUSG00000004891	nestin	protein-coding
Ngfrap1	1	ENSMUSG00000046432	nerve growth factor receptor	protein-coding
Nkx2-1	1	ENSMUSG00000001496	NK2 homeobox 1	protein-coding
Nme1	1	ENSMUSG00000037601	NME/NM23 nucleoside diphosphate kinase 1	protein-coding
Nr2e1	1	ENSMUSG00000019803	nuclear receptor subfamily 2, group E, member 1	protein-coding
Nr2f1	1	ENSMUSG00000069171	nuclear receptor subfamily 2, group F, member 1	protein-coding
Nr2f2	1	ENSMUSG00000030551	nuclear receptor subfamily 2, group F, member 2	protein-coding
Nrarp	1	ENSMUSG00000078202	Notch-regulated ankyrin repeat protein	protein-coding
Nucks1	1	ENSMUSG00000026434	nuclear casein kinase and cyclin-dependent kinase substrate 1	protein-coding
Nudc	1	ENSMUSG00000028851	nudC nuclear distribution protein	protein-coding
Nudt21	1	ENSMUSG00000031754	nudix (nucleoside diphosphate linked moiety X)-type motif 21	protein-coding
Nusap1	1	ENSMUSG00000027306	nucleolar and spindle associated protein 1	protein-coding
Nutf2	1	ENSMUSG00000008450	nuclear transport factor 2	protein-coding
Oat	1	ENSMUSG00000030934	ornithine aminotransferase	protein-coding
Olig2	1	ENSMUSG00000039830	oligodendrocyte transcription factor 2	protein-coding
Otx2	1	ENSMUSG00000021848	orthodenticle homeobox 2	protein-coding
Pantr1	1	ENSMUSG00000060424	POU domain, class 3, transcription factor 3 adjacent noncoding transcript 1	ncRNA
Pax6	1	ENSMUSG00000027168	paired box 6	protein-coding
Pcbp4	1	ENSMUSG00000023495	poly(rC) binding protein 4	protein-coding
Pcna	1	ENSMUSG00000027342	proliferating cell nuclear antigen	protein-coding
Pea15a	1	ENSMUSG00000013698	proliferation and apoptosis adaptor protein 15A	protein-coding
Peg12	1	ENSMUSG00000070526	paternally expressed 12	protein-coding
Plk1	1	ENSMUSG00000030867	polo like kinase 1	protein-coding
Pou3f1	1	ENSMUSG00000090125	POU domain, class 3, transcription factor 1	protein-coding
Pou3f3	1	ENSMUSG00000045515	POU domain, class 3, transcription factor 3	protein-coding
Ppp1cc	1	ENSMUSG00000004455	protein phosphatase 1 catalytic subunit gamma	protein-coding
Ppp1r14b	1	ENSMUSG00000056612	protein phosphatase 1, regulatory inhibitor subunit 14B	protein-coding
Prc1	1	ENSMUSG00000038943	protein regulator of cytokinesis 1	protein-coding
Psip1	1	ENSMUSG00000028484	PC4 and SFRS1 interacting protein 1	protein-coding
Psrc1	1	ENSMUSG00000068744	proline/serine-rich coiled-coil 1	protein-coding
Ptp4a1	1	ENSMUSG00000026064	protein tyrosine phosphatase 4a1	protein-coding
Ptp4a1	1	ENSMUSG00000117310	protein tyrosine phosphatase 4a1	protein-coding
Ptprz1	1	ENSMUSG00000068748	protein tyrosine phosphatase, receptor type Z, polypeptide 1	protein-coding
Qk	1	ENSMUSG00000062078	quaking, KH domain containing RNA binding	protein-coding
Ran	1	ENSMUSG00000029430	RAN, member RAS oncogene family	protein-coding
Ranbp1	1	ENSMUSG00000005732	RAN binding protein 1	protein-coding
Rbm15	1	ENSMUSG00000048109	RNA binding motif protein 15	protein-coding
Rbpms2	1	ENSMUSG00000032387	RNA binding protein with multiple splicing 2	protein-coding
Rcc2	1	ENSMUSG00000040945	regulator of chromosome condensation 2	protein-coding
Rfc3	1	ENSMUSG00000033970	replication factor C (activator 1) 3	protein-coding
Rmst	1	ENSMUSG00000112117	rhabdomyosarcoma 2 associated transcript (non-coding RNA)	ncRNA
Rnps1	1	ENSMUSG00000034681	RNA binding protein with serine rich domain 1	protein-coding
Rpa2	1	ENSMUSG00000028884	replication protein A2	protein-coding
Rrm2	1	ENSMUSG00000020649	ribonucleotide reductase M2	protein-coding
Rspo1	1	ENSMUSG00000028871	R-spondin 1	protein-coding
Rtn3	1	ENSMUSG00000024758	reticulon 3	protein-coding
Set	1	ENSMUSG00000054766	SET nuclear oncogene	protein-coding
Sfrp1	1	ENSMUSG00000031548	secreted frizzled-related protein 1	protein-coding
Shisa2	1	ENSMUSG00000044461	shisa family member 2	protein-coding
Six3	1	ENSMUSG00000038805	sine oculis-related homeobox 3	protein-coding
Slbp	1	ENSMUSG00000004642	stem-loop binding protein	protein-coding
Slc24a5	1	ENSMUSG00000035183	solute carrier family 24, member 5	protein-coding
Slc25a5	1	ENSMUSG00000016319	solute carrier family 25 (mitochondrial carrier, adenine nucleotide translocator), member 5	protein-coding
Slc6a15	1	ENSMUSG00000019894	solute carrier family 6 (neurotransmitter transporter), member 15	protein-coding
Smc4	1	ENSMUSG00000034349	structural maintenance of chromosomes 4	protein-coding
Sms	1	ENSMUSG00000071708	spermine synthase	protein-coding
Snrpn	1	ENSMUSG00000102252	small nuclear ribonucleoprotein N	protein-coding
Sox1	1	ENSMUSG00000096014	SRY (sex determining region Y)-box 1	protein-coding
Sox11	1	ENSMUSG00000063632	SRY (sex determining region Y)-box 11	protein-coding
Sox2	1	ENSMUSG00000074637	SRY (sex determining region Y)-box 2	protein-coding
Sox21	1	ENSMUSG00000061517	SRY (sex determining region Y)-box 21	protein-coding
Sox3	1	ENSMUSG00000045179	SRY (sex determining region Y)-box 3	protein-coding
Sox4	1	ENSMUSG00000076431	SRY (sex determining region Y)-box 4	protein-coding
Sox9	1	ENSMUSG00000000567	SRY (sex determining region Y)-box 9	protein-coding
Sp8	1	ENSMUSG00000048562	trans-acting transcription factor 8	protein-coding
Spc25	1	ENSMUSG00000005233	SPC25, NDC80 kinetochore complex component, homolog (S. cerevisiae)	protein-coding
Srsf2	1	ENSMUSG00000034120	serine and arginine-rich splicing factor 2	protein-coding
Stmn3	1	ENSMUSG00000027581	stathmin-like 3	protein-coding
Sub1	1	ENSMUSG00000022205	SUB1 homolog, transcriptional regulator	protein-coding
Swi5	1	ENSMUSG00000044627	SWI5 recombination repair homolog (yeast)	protein-coding
Sync	1	ENSMUSG00000001333	syncoilin	protein-coding
Syt11	1	ENSMUSG00000068923	synaptotagmin XI	protein-coding
Tipin	1	ENSMUSG00000032397	timeless interacting protein	protein-coding
Top2a	1	ENSMUSG00000020914	topoisomerase (DNA) II alpha	protein-coding
Tpx2	1	ENSMUSG00000027469	TPX2, microtubule-associated	protein-coding
Tspan6	1	ENSMUSG00000067377	tetraspanin 6	protein-coding
Tuba1a	1	ENSMUSG00000072235	tubulin, alpha 1A	protein-coding
Tuba1b	1	ENSMUSG00000023004	tubulin, alpha 1B	protein-coding
Tubb2b	1	ENSMUSG00000045136	tubulin, beta 2B class IIB	protein-coding
Tubb3	1	ENSMUSG00000062380	tubulin, beta 3 class III	protein-coding
Tubb4b	1	ENSMUSG00000036752	tubulin, beta 4B class IVB	protein-coding
Tubb5	1	ENSMUSG00000001525	tubulin, beta 5 class I	protein-coding
Txn1	1	ENSMUSG00000028367	thioredoxin 1	protein-coding
Ube2c	1	ENSMUSG00000001403	ubiquitin-conjugating enzyme E2C	protein-coding
Ube2m	1	ENSMUSG00000005575	ubiquitin-conjugating enzyme E2M	protein-coding
Ube2s	1	ENSMUSG00000060860	ubiquitin-conjugating enzyme E2S	protein-coding
Ugcg	1	ENSMUSG00000028381	UDP-glucose ceramide glucosyltransferase	protein-coding
Uhrf1	1	ENSMUSG00000001228	ubiquitin-like, containing PHD and RING finger domains, 1	protein-coding
Vim	1	ENSMUSG00000026728	vimentin	protein-coding
Ybx1	1	ENSMUSG00000028639	Y box protein 1	protein-coding
Ywhaq	1	ENSMUSG00000076432	tyrosine 3-monooxygenase/tryptophan 5-monooxygenase activation protein theta	protein-coding
Zfp422	1	ENSMUSG00000059878	zinc finger protein 422	protein-coding
Zic1	1	ENSMUSG00000032368	zinc finger protein of the cerebellum 1	protein-coding
Zic3	1	ENSMUSG00000067860	zinc finger protein of the cerebellum 3	protein-coding
Zic4	1	ENSMUSG00000036972	zinc finger protein of the cerebellum 4	protein-coding
Zic5	1	ENSMUSG00000041703	zinc finger protein of the cerebellum 5	protein-coding
A730017C20Rik	2	ENSMUSG00000050875	RIKEN cDNA A730017C20 gene	protein-coding
Aldh1a3	2	ENSMUSG00000015134	aldehyde dehydrogenase family 1, subfamily A3	protein-coding
Ankrd44	2	ENSMUSG00000052331	ankyrin repeat domain 44	protein-coding
Ap1m2	2	ENSMUSG00000003309	adaptor protein complex AP-1, mu 2 subunit	protein-coding
Apoe	2	ENSMUSG00000002985	apolipoprotein E	protein-coding
Arid3a	2	ENSMUSG00000019564	AT rich interactive domain 3A (BRIGHT-like)	protein-coding
Arid3b	2	ENSMUSG00000004661	AT rich interactive domain 3B (BRIGHT-like)	protein-coding
Atp2b1	2	ENSMUSG00000019943	ATPase, Ca++ transporting, plasma membrane 1	protein-coding
Atp6v1g1	2	ENSMUSG00000039105	ATPase, H+ transporting, lysosomal V1 subunit G1	protein-coding
Bdh2	2	ENSMUSG00000028167	3-hydroxybutyrate dehydrogenase, type 2	protein-coding
Bhlhe41	2	ENSMUSG00000030256	basic helix-loop-helix family, member e41	protein-coding
Bmp4	2	ENSMUSG00000021835	bone morphogenetic protein 4	protein-coding
Cadm1	2	ENSMUSG00000032076	cell adhesion molecule 1	protein-coding
Cd164	2	ENSMUSG00000019818	CD164 antigen	protein-coding
Cd24a	2	ENSMUSG00000047139	CD24a antigen	protein-coding
Cldn3	2	ENSMUSG00000070473	claudin 3	protein-coding
Cldn4	2	ENSMUSG00000047501	claudin 4	protein-coding
Cldn6	2	ENSMUSG00000023906	claudin 6	protein-coding
Cldn7	2	ENSMUSG00000018569	claudin 7	protein-coding
Cldn9	2	ENSMUSG00000066720	claudin 9	protein-coding
Col11a1	2	ENSMUSG00000027966	collagen, type XI, alpha 1	protein-coding
Col18a1	2	ENSMUSG00000001435	collagen, type XVIII, alpha 1	protein-coding
Col2a1	2	ENSMUSG00000022483	collagen, type II, alpha 1	protein-coding
Col9a1	2	ENSMUSG00000026147	collagen, type IX, alpha 1	protein-coding
Cplx3	2	ENSMUSG00000039714	complexin 3	protein-coding
Crabp1	2	ENSMUSG00000032291	cellular retinoic acid binding protein I	protein-coding
Csrp2	2	ENSMUSG00000020186	cysteine and glycine-rich protein 2	protein-coding
Ctsa	2	ENSMUSG00000017760	cathepsin A	protein-coding
Cxxc5	2	ENSMUSG00000046668	CXXC finger 5	protein-coding
Cyb5a	2	ENSMUSG00000024646	cytochrome b5 type A (microsomal)	protein-coding
Cyb5r3	2	ENSMUSG00000018042	cytochrome b5 reductase 3	protein-coding
Dct	2	ENSMUSG00000022129	dopachrome tautomerase	protein-coding
Ddo	2	ENSMUSG00000063428	D-aspartate oxidase	protein-coding
Dlk1	2	ENSMUSG00000040856	delta like non-canonical Notch ligand 1	protein-coding
Dlx5	2	ENSMUSG00000029755	distal-less homeobox 5	protein-coding
Dnmt3b	2	ENSMUSG00000027478	DNA methyltransferase 3B	protein-coding
Dok5	2	ENSMUSG00000027560	docking protein 5	protein-coding
Dusp9	2	ENSMUSG00000031383	dual specificity phosphatase 9	protein-coding
Ehbp1	2	ENSMUSG00000042302	EH domain binding protein 1	protein-coding
Eno3	2	ENSMUSG00000060600	enolase 3, beta muscle	protein-coding
Espn	2	ENSMUSG00000028943	espin	protein-coding
Eya2	2	ENSMUSG00000017897	EYA transcriptional coactivator and phosphatase 2	protein-coding
Fabp3	2	ENSMUSG00000028773	fatty acid binding protein 3, muscle and heart	protein-coding
Fgf8	2	ENSMUSG00000025219	fibroblast growth factor 8	protein-coding
Folr1	2	ENSMUSG00000001827	folate receptor 1 (adult)	protein-coding
Ftl1	2	ENSMUSG00000050708	ferritin light polypeptide 1	protein-coding
Gas2	2	ENSMUSG00000030498	growth arrest specific 2	protein-coding
Gnas	2	ENSMUSG00000027523	GNAS (guanine nucleotide binding protein, alpha stimulating) complex locus	protein-coding
Gns	2	ENSMUSG00000034707	glucosamine (N-acetyl)-6-sulfatase	protein-coding
Gpnmb	2	ENSMUSG00000029816	glycoprotein (transmembrane) nmb	protein-coding
Grb10	2	ENSMUSG00000020176	growth factor receptor bound protein 10	protein-coding
Hbb-y	2	ENSMUSG00000052187	hemoglobin Y, beta-like embryonic chain	protein-coding
Hes6	2	ENSMUSG00000067071	hairy and enhancer of split 6	protein-coding
Hexa	2	ENSMUSG00000025232	hexosaminidase A	protein-coding
Hey1	2	ENSMUSG00000040289	hairy/enhancer-of-split related with YRPW motif 1	protein-coding
Id2	2	ENSMUSG00000020644	inhibitor of DNA binding 2	protein-coding
Id3	2	ENSMUSG00000007872	inhibitor of DNA binding 3	protein-coding
Igfbp2	2	ENSMUSG00000039323	insulin-like growth factor binding protein 2	protein-coding
Ikzf2	2	ENSMUSG00000025997	IKAROS family zinc finger 2	protein-coding
Inmt	2	ENSMUSG00000003477	indolethylamine N-methyltransferase	protein-coding
Krt18	2	ENSMUSG00000023043	keratin 18	protein-coding
Krt8	2	ENSMUSG00000049382	keratin 8	protein-coding
Lgr4	2	ENSMUSG00000050199	leucine-rich repeat-containing G protein-coupled receptor 4	protein-coding
Mab21l2	2	ENSMUSG00000057777	mab-21-like 2	protein-coding
Mageh1	2	ENSMUSG00000047238	MAGE family member H1	protein-coding
Map1lc3b	2	ENSMUSG00000031812	microtubule-associated protein 1 light chain 3 beta	protein-coding
Meis1	2	ENSMUSG00000020160	Meis homeobox 1	protein-coding
Meis2	2	ENSMUSG00000027210	Meis homeobox 2	protein-coding
Mitf	2	ENSMUSG00000035158	melanogenesis associated transcription factor	protein-coding
Mpped2	2	ENSMUSG00000016386	metallophosphoesterase domain containing 2	protein-coding
Msx1	2	ENSMUSG00000048450	msh homeobox 1	protein-coding
Nav2	2	ENSMUSG00000052512	neuron navigator 2	protein-coding
Nmnat2	2	ENSMUSG00000042751	nicotinamide nucleotide adenylyltransferase 2	protein-coding
Nr2f6	2	ENSMUSG00000002393	nuclear receptor subfamily 2, group F, member 6	protein-coding
Ociad2	2	ENSMUSG00000029153	OCIA domain containing 2	protein-coding
Otx1	2	ENSMUSG00000005917	orthodenticle homeobox 1	protein-coding
Pacsin1	2	ENSMUSG00000040276	protein kinase C and casein kinase substrate in neurons 1	protein-coding
Pdcd4	2	ENSMUSG00000024975	programmed cell death 4	protein-coding
Pdgfa	2	ENSMUSG00000025856	platelet derived growth factor, alpha	protein-coding
Pdgfc	2	ENSMUSG00000028019	platelet-derived growth factor, C polypeptide	protein-coding
Phlda1	2	ENSMUSG00000020205	pleckstrin homology like domain, family A, member 1	protein-coding
Pmel	2	ENSMUSG00000025359	premelanosome protein	protein-coding
Pvrl2	2	ENSMUSG00000062300	nectin cell adhesion molecule 2	protein-coding
Rbm3	2	ENSMUSG00000031167	RNA binding motif (RNP1, RRM) protein 3	protein-coding
Rbms1	2	ENSMUSG00000026970	RNA binding motif, single stranded interacting protein 1	protein-coding
Rbp1	2	ENSMUSG00000046402	retinol binding protein 1, cellular	protein-coding
Rbpms	2	ENSMUSG00000031586	RNA binding protein gene with multiple splicing	protein-coding
Renbp	2	ENSMUSG00000031387	renin binding protein	protein-coding
Rlbp1	2	ENSMUSG00000039194	retinaldehyde binding protein 1	protein-coding
Rpl26	2	ENSMUSG00000060938	ribosomal protein L26	protein-coding
Rprm	2	ENSMUSG00000075334	reprimo, TP53 dependent G2 arrest mediator candidate	protein-coding
Serf1	2	ENSMUSG00000021643	small EDRK-rich factor 1	protein-coding
Sesn3	2	ENSMUSG00000032009	sestrin 3	protein-coding
Six1	2	ENSMUSG00000051367	sine oculis-related homeobox 1	protein-coding
Six2	2	ENSMUSG00000024134	sine oculis-related homeobox 2	protein-coding
Six6	2	ENSMUSG00000021099	sine oculis-related homeobox 6	protein-coding
Slc11a1	2	ENSMUSG00000026177	solute carrier family 11 (proton-coupled divalent metal ion transporters), member 1	protein-coding
Slc2a3	2	ENSMUSG00000003153	solute carrier family 2 (facilitated glucose transporter), member 3	protein-coding
Slc38a8	2	ENSMUSG00000034224	solute carrier family 38, member 8	protein-coding
Slc4a5	2	ENSMUSG00000068323	solute carrier family 4, sodium bicarbonate cotransporter, member 5	protein-coding
Slc9a3r1	2	ENSMUSG00000020733	solute carrier family 9 (sodium/hydrogen exchanger), member 3 regulator 1	protein-coding
Socs2	2	ENSMUSG00000020027	suppressor of cytokine signaling 2	protein-coding
Spry1	2	ENSMUSG00000037211	sprouty RTK signaling antagonist 1	protein-coding
Spry2	2	ENSMUSG00000022114	sprouty RTK signaling antagonist 2	protein-coding
Stra6	2	ENSMUSG00000032327	stimulated by retinoic acid gene 6	protein-coding
Stx3	2	ENSMUSG00000041488	syntaxin 3	protein-coding
Tceal8	2	ENSMUSG00000051579	transcription elongation factor A (SII)-like 8	protein-coding
Tmem108	2	ENSMUSG00000042757	transmembrane protein 108	protein-coding
Tmem54	2	ENSMUSG00000028786	transmembrane protein 54	protein-coding
Tmsb10	2	ENSMUSG00000079523	thymosin, beta 10	protein-coding
Tpd52	2	ENSMUSG00000027506	tumor protein D52	protein-coding
Tpm1	2	ENSMUSG00000032366	tropomyosin 1, alpha	protein-coding
Trpm1	2	ENSMUSG00000030523	transient receptor potential cation channel, subfamily M, member 1	protein-coding
Tspan12	2	ENSMUSG00000029669	tetraspanin 12	protein-coding
Tyrp1	2	ENSMUSG00000005994	tyrosinase-related protein 1	protein-coding
Uap1l1	2	ENSMUSG00000026956	UDP-N-acteylglucosamine pyrophosphorylase 1-like 1	protein-coding
Ung	2	ENSMUSG00000029591	uracil DNA glycosylase	protein-coding
Wbp5	2	ENSMUSG00000042712	WW domain binding protein 5	protein-coding
Zfhx3	2	ENSMUSG00000038872	zinc finger homeobox 3	protein-coding
Zfhx4	2	ENSMUSG00000025255	zinc finger homeodomain 4	protein-coding
Zfp503	2	ENSMUSG00000039081	zinc finger protein 503	protein-coding
1500015O10Rik	3	ENSMUSG00000026051	RIKEN cDNA 1500015O10 gene	protein-coding
4631405K08Rik	3	ENSMUSG00000097850	RIKEN cDNA 4631405K08 gene	protein-coding
Acat1	3	ENSMUSG00000032047	acetyl-Coenzyme A acetyltransferase 1	protein-coding
Ahnak	3	ENSMUSG00000069833	AHNAK nucleoprotein (desmoyokin)	protein-coding
Alcam	3	ENSMUSG00000022636	activated leukocyte cell adhesion molecule	protein-coding
Aldoc	3	ENSMUSG00000017390	aldolase C, fructose-bisphosphate	protein-coding
Anxa1	3	ENSMUSG00000024659	annexin A1	protein-coding
Anxa2	3	ENSMUSG00000032231	annexin A2	protein-coding
Anxa5	3	ENSMUSG00000027712	annexin A5	protein-coding
Anxa6	3	ENSMUSG00000018340	annexin A6	protein-coding
Aplp1	3	ENSMUSG00000006651	amyloid beta (A4) precursor-like protein 1	protein-coding
Arpc1b	3	ENSMUSG00000029622	actin related protein 2/3 complex, subunit 1B	protein-coding
Atf3	3	ENSMUSG00000026628	activating transcription factor 3	protein-coding
Atox1	3	ENSMUSG00000018585	antioxidant 1 copper chaperone	protein-coding
Atp1b1	3	ENSMUSG00000026576	ATPase, Na+/K+ transporting, beta 1 polypeptide	protein-coding
AY036118	3	NA	cDNA sequence AY036118	ncRNA
B2m	3	ENSMUSG00000060802	beta-2 microglobulin	protein-coding
Bace2	3	ENSMUSG00000040605	beta-site APP-cleaving enzyme 2	protein-coding
Bambi	3	ENSMUSG00000024232	BMP and activin membrane-bound inhibitor	protein-coding
Barx2	3	ENSMUSG00000032033	BarH-like homeobox 2	protein-coding
BC100530	3	ENSMUSG00000071561	NACDNA sequence BC100530	NA
Bgn	3	ENSMUSG00000031375	biglycan	protein-coding
Btg1	3	ENSMUSG00000036478	BTG anti-proliferation factor 1	protein-coding
Btg2	3	ENSMUSG00000020423	BTG anti-proliferation factor 2	protein-coding
Calml4	3	ENSMUSG00000032246	calmodulin-like 4	protein-coding
Capg	3	ENSMUSG00000056737	capping protein (actin filament), gelsolin-like	protein-coding
Cav2	3	ENSMUSG00000000058	caveolin 2	protein-coding
Cd63	3	ENSMUSG00000025351	CD63 antigen	protein-coding
Cd9	3	ENSMUSG00000030342	CD9 antigen	protein-coding
Cebpb	3	ENSMUSG00000056501	CCAAT/enhancer binding protein (C/EBP), beta	protein-coding
Chchd10	3	ENSMUSG00000049422	coiled-coil-helix-coiled-coil-helix domain containing 10	protein-coding
Clic1	3	ENSMUSG00000007041	chloride intracellular channel 1	protein-coding
Clu	3	ENSMUSG00000022037	clusterin	protein-coding
Col1a1	3	ENSMUSG00000001506	collagen, type I, alpha 1	protein-coding
Col1a2	3	ENSMUSG00000029661	collagen, type I, alpha 2	protein-coding
Col3a1	3	ENSMUSG00000026043	collagen, type III, alpha 1	protein-coding
Col9a3	3	ENSMUSG00000027570	collagen, type IX, alpha 3	protein-coding
Cst3	3	ENSMUSG00000027447	cystatin C	protein-coding
Cstb	3	ENSMUSG00000005054	cystatin B	protein-coding
Ctsd	3	ENSMUSG00000007891	cathepsin D	protein-coding
Ctsf	3	ENSMUSG00000083282	cathepsin F	protein-coding
Cystm1	3	ENSMUSG00000046727	cysteine-rich transmembrane module containing 1	protein-coding
Dapl1	3	ENSMUSG00000026989	death associated protein-like 1	protein-coding
Dcn	3	ENSMUSG00000019929	decorin	protein-coding
Dsp	3	ENSMUSG00000054889	desmoplakin	protein-coding
Dstn	3	ENSMUSG00000015932	destrin	protein-coding
Dusp1	3	ENSMUSG00000024190	dual specificity phosphatase 1	protein-coding
Egr1	3	ENSMUSG00000038418	early growth response 1	protein-coding
Ehf	3	ENSMUSG00000012350	ets homologous factor	protein-coding
Elf5	3	ENSMUSG00000027186	E74-like factor 5	protein-coding
Eln	3	ENSMUSG00000029675	elastin	protein-coding
Emp1	3	ENSMUSG00000030208	epithelial membrane protein 1	protein-coding
Emp2	3	ENSMUSG00000022505	epithelial membrane protein 2	protein-coding
F3	3	ENSMUSG00000028128	coagulation factor III	protein-coding
Fabp5	3	ENSMUSG00000027533	fatty acid binding protein 5, epidermal	protein-coding
Fam162a	3	ENSMUSG00000003955	family with sequence similarity 162, member A	protein-coding
Fbn2	3	ENSMUSG00000024598	fibrillin 2	protein-coding
Fos	3	ENSMUSG00000021250	FBJ osteosarcoma oncogene	protein-coding
Fstl1	3	ENSMUSG00000022816	follistatin-like 1	protein-coding
Fth1	3	ENSMUSG00000024661	ferritin heavy polypeptide 1	protein-coding
Fxyd3	3	ENSMUSG00000057092	FXYD domain-containing ion transport regulator 3	protein-coding
Gabarap	3	ENSMUSG00000018567	gamma-aminobutyric acid receptor associated protein	protein-coding
Gap43	3	ENSMUSG00000047261	growth associated protein 43	protein-coding
Gja1	3	ENSMUSG00000050953	gap junction protein, alpha 1	protein-coding
Gjb2	3	ENSMUSG00000046352	gap junction protein, beta 2	protein-coding
Gltscr2	3	ENSMUSG00000041560	glioma tumor suppressor candidate region gene 2	protein-coding
Gm16136	3	ENSMUSG00000089804	predicted gene 16136	ncRNA
Gm42418	3	ENSMUSG00000119584	predicted gene 42418	ncRNA
Gmpr	3	ENSMUSG00000000253	guanosine monophosphate reductase	protein-coding
Grina	3	ENSMUSG00000022564	glutamate receptor, ionotropic, N-methyl D-aspartate-associated protein 1 (glutamate binding)	protein-coding
Grn	3	ENSMUSG00000034708	granulin	protein-coding
Gsn	3	ENSMUSG00000026879	gelsolin	protein-coding
Gstm1	3	ENSMUSG00000058135	glutathione S-transferase, mu 1	protein-coding
H19	3	ENSMUSG00000000031	H19, imprinted maternally expressed transcript	ncRNA
Hba-a1	3	ENSMUSG00000069919	hemoglobin alpha, adult chain 1	protein-coding
Hba-a2	3	ENSMUSG00000069917	hemoglobin alpha, adult chain 2	protein-coding
Hbb-bs	3	ENSMUSG00000052305	hemoglobin, beta adult s chain	protein-coding
Hbb-bt	3	ENSMUSG00000073940	hemoglobin, beta adult t chain	protein-coding
Hes1	3	ENSMUSG00000022528	hes family bHLH transcription factor 1	protein-coding
Hist1h1c	3	ENSMUSG00000036181	histone cluster 1, H1c	protein-coding
Hist1h2bc	3	ENSMUSG00000018102	histone cluster 1, H2bc	protein-coding
Hspb1	3	ENSMUSG00000004951	heat shock protein 1	protein-coding
Id1	3	ENSMUSG00000042745	inhibitor of DNA binding 1, HLH protein	protein-coding
Ier3	3	ENSMUSG00000003541	immediate early response 3	protein-coding
Ifitm1	3	ENSMUSG00000025491	interferon induced transmembrane protein 1	protein-coding
Ifitm3	3	ENSMUSG00000025492	interferon induced transmembrane protein 3	protein-coding
Ift20	3	ENSMUSG00000001105	intraflagellar transport 20	protein-coding
Ift43	3	ENSMUSG00000007867	intraflagellar transport 43	protein-coding
Igf1	3	ENSMUSG00000020053	insulin-like growth factor 1	protein-coding
Igf2	3	ENSMUSG00000048583	insulin-like growth factor 2	protein-coding
Igfbp3	3	ENSMUSG00000020427	insulin-like growth factor binding protein 3	protein-coding
Igfbp7	3	ENSMUSG00000036256	insulin-like growth factor binding protein 7	protein-coding
Itm2a	3	ENSMUSG00000031239	integral membrane protein 2A	protein-coding
Itm2b	3	ENSMUSG00000022108	integral membrane protein 2B	protein-coding
Jun	3	ENSMUSG00000052684	jun proto-oncogene	protein-coding
Junb	3	ENSMUSG00000052837	jun B proto-oncogene	protein-coding
Jup	3	ENSMUSG00000001552	junction plakoglobin	protein-coding
Kcnq1ot1	3	ENSMUSG00000101609	KCNQ1 overlapping transcript 1	ncRNA
Klf4	3	ENSMUSG00000003032	Kruppel-like factor 4 (gut)	protein-coding
Klf5	3	ENSMUSG00000005148	Kruppel-like factor 5	protein-coding
Krt14	3	ENSMUSG00000045545	keratin 14	protein-coding
Krt15	3	ENSMUSG00000054146	keratin 15	protein-coding
Krt17	3	ENSMUSG00000035557	keratin 17	protein-coding
Krt5	3	ENSMUSG00000061527	keratin 5	protein-coding
Krt7	3	ENSMUSG00000023039	keratin 7	protein-coding
Lgals1	3	ENSMUSG00000068220	lectin, galactose binding, soluble 1	protein-coding
Lgals7	3	ENSMUSG00000053522	lectin, galactose binding, soluble 7	protein-coding
Lmna	3	ENSMUSG00000028063	lamin A	protein-coding
Lmo4	3	ENSMUSG00000028266	LIM domain only 4	protein-coding
Lrpap1	3	ENSMUSG00000029103	low density lipoprotein receptor-related protein associated protein 1	protein-coding
Lum	3	ENSMUSG00000036446	lumican	protein-coding
Ly6e	3	ENSMUSG00000022587	lymphocyte antigen 6 complex, locus E	protein-coding
Malat1	3	ENSMUSG00000092341	metastasis associated lung adenocarcinoma transcript 1 (non-coding RNA)	ncRNA
Mef2c	3	ENSMUSG00000005583	myocyte enhancer factor 2C	protein-coding
Mgll	3	ENSMUSG00000033174	monoglyceride lipase	protein-coding
Mia	3	ENSMUSG00000089661	MIA SH3 domain containing	protein-coding
Msx2	3	ENSMUSG00000021469	msh homeobox 2	protein-coding
mt-Nd2	3	ENSMUSG00000064345	mitochondrially encoded NADH dehydrogenase 2	protein-coding
mt-Nd3	3	ENSMUSG00000064360	mitochondrially encoded NADH dehydrogenase 3	protein-coding
Ndufa4l2	3	ENSMUSG00000040280	Ndufa4, mitochondrial complex associated like 2	protein-coding
Nfia	3	ENSMUSG00000028565	nuclear factor I/A	protein-coding
Nfkbia	3	ENSMUSG00000021025	nuclear factor of kappa light polypeptide gene enhancer in B cells inhibitor, alpha	protein-coding
Nr4a1	3	ENSMUSG00000023034	nuclear receptor subfamily 4, group A, member 1	protein-coding
Perp	3	ENSMUSG00000019851	PERP, TP53 apoptosis effector	protein-coding
Pkp1	3	ENSMUSG00000026413	plakophilin 1	protein-coding
Pkp3	3	ENSMUSG00000054065	plakophilin 3	protein-coding
Pomc	3	ENSMUSG00000020660	pro-opiomelanocortin-alpha	protein-coding
Postn	3	ENSMUSG00000027750	periostin, osteoblast specific factor	protein-coding
Prnp	3	ENSMUSG00000079037	prion protein	protein-coding
Prrx1	3	ENSMUSG00000026586	paired related homeobox 1	protein-coding
Pthlh	3	ENSMUSG00000048776	parathyroid hormone-like peptide	protein-coding
Ptn	3	ENSMUSG00000029838	pleiotrophin	protein-coding
Rab25	3	ENSMUSG00000008601	RAB25, member RAS oncogene family	protein-coding
Rgcc	3	ENSMUSG00000022018	regulator of cell cycle	protein-coding
Rhoc	3	ENSMUSG00000002233	ras homolog family member C	protein-coding
Rpl23a-ps3	3	ENSMUSG00000078126	ribosomal protein L23A, pseudogene 3	pseudo
Rsrp1	3	ENSMUSG00000037266	arginine/serine rich protein 1	protein-coding
S100a10	3	ENSMUSG00000041959	S100 calcium binding protein A10 (calpactin)	protein-coding
S100a14	3	ENSMUSG00000042306	S100 calcium binding protein A14	protein-coding
S100a16	3	ENSMUSG00000074457	S100 calcium binding protein A16	protein-coding
S100a6	3	ENSMUSG00000001025	S100 calcium binding protein A6 (calcyclin)	protein-coding
Sat1	3	ENSMUSG00000025283	spermidine/spermine N1-acetyl transferase 1	protein-coding
Sdc4	3	ENSMUSG00000017009	syndecan 4	protein-coding
Sepp1	3	ENSMUSG00000064373	selenoprotein P	protein-coding
Serpinb5	3	ENSMUSG00000067006	serine (or cysteine) peptidase inhibitor, clade B, member 5	protein-coding
Sfn	3	ENSMUSG00000047281	stratifin	protein-coding
Smim14	3	ENSMUSG00000037822	small integral membrane protein 14	protein-coding
Smim22	3	ENSMUSG00000096215	small integral membrane protein 22	protein-coding
Smoc2	3	ENSMUSG00000023886	SPARC related modular calcium binding 2	protein-coding
Sparc	3	ENSMUSG00000018593	secreted acidic cysteine rich glycoprotein	protein-coding
Sparcl1	3	ENSMUSG00000029309	SPARC-like 1	protein-coding
Spint2	3	ENSMUSG00000074227	serine protease inhibitor, Kunitz type 2	protein-coding
Tacstd2	3	ENSMUSG00000051397	tumor-associated calcium signal transducer 2	protein-coding
Tagln2	3	ENSMUSG00000026547	transgelin 2	protein-coding
Tmem176b	3	ENSMUSG00000029810	transmembrane protein 176B	protein-coding
Tpm2	3	ENSMUSG00000028464	tropomyosin 2, beta	protein-coding
Trim29	3	ENSMUSG00000032013	tripartite motif-containing 29	protein-coding
Tsc22d1	3	ENSMUSG00000022010	TSC22 domain family, member 1	protein-coding
Txnip	3	ENSMUSG00000038393	thioredoxin interacting protein	protein-coding
Ucp2	3	ENSMUSG00000033685	uncoupling protein 2 (mitochondrial, proton carrier)	protein-coding
Upk3bl	3	ENSMUSG00000006143	uroplakin 3B-like	protein-coding
Vamp8	3	ENSMUSG00000050732	vesicle-associated membrane protein 8	protein-coding
Wnt4	3	ENSMUSG00000036856	wingless-type MMTV integration site family, member 4	protein-coding
Ypel3	3	ENSMUSG00000042675	yippee like 3	protein-coding
Zbtb20	3	ENSMUSG00000022708	zinc finger and BTB domain containing 20	protein-coding
Zfp36	3	ENSMUSG00000044786	zinc finger protein 36	protein-coding
6330403K07Rik	4	ENSMUSG00000018451	RIKEN cDNA 6330403K07 gene	protein-coding
Aldh1a2	4	ENSMUSG00000013584	aldehyde dehydrogenase family 1, subfamily A2	protein-coding
Atp5e	4	ENSMUSG00000016252	ATP synthase, H+ transporting, mitochondrial F1 complex, epsilon subunit	protein-coding
Bcam	4	ENSMUSG00000002980	basal cell adhesion molecule	protein-coding
Bcl11a	4	ENSMUSG00000000861	B cell CLL/lymphoma 11A (zinc finger protein)	protein-coding
Bcl11b	4	ENSMUSG00000048251	B cell leukemia/lymphoma 11B	protein-coding
Bcl2	4	ENSMUSG00000057329	B cell leukemia/lymphoma 2	protein-coding
Btf3	4	ENSMUSG00000021660	basic transcription factor 3	protein-coding
Cald1	4	ENSMUSG00000029761	caldesmon 1	protein-coding
Capn6	4	ENSMUSG00000067276	calpain 6	protein-coding
Cd59a	4	ENSMUSG00000032679	CD59a antigen	protein-coding
Cdkn1c	4	ENSMUSG00000037664	cyclin-dependent kinase inhibitor 1C (P57)	protein-coding
Cdo1	4	ENSMUSG00000033022	cysteine dioxygenase 1, cytosolic	protein-coding
Cnn2	4	ENSMUSG00000004665	calponin 2	protein-coding
Col9a2	4	ENSMUSG00000028626	collagen, type IX, alpha 2	protein-coding
Commd3	4	ENSMUSG00000051154	COMM domain containing 3	protein-coding
Cryab	4	ENSMUSG00000032060	crystallin, alpha B	protein-coding
Cthrc1	4	ENSMUSG00000054196	collagen triple helix repeat containing 1	protein-coding
Ctnnb1	4	ENSMUSG00000006932	catenin (cadherin associated protein), beta 1	protein-coding
Ctsl	4	ENSMUSG00000021477	cathepsin L	protein-coding
Cxcl14	4	ENSMUSG00000021508	chemokine (C-X-C motif) ligand 14	protein-coding
Dap	4	ENSMUSG00000039168	death-associated protein	protein-coding
Ebf1	4	ENSMUSG00000057098	early B cell factor 1	protein-coding
Eef1a1	4	ENSMUSG00000037742	eukaryotic translation elongation factor 1 alpha 1	protein-coding
Eef1b2	4	ENSMUSG00000025967	eukaryotic translation elongation factor 1 beta 2	protein-coding
Eno1	4	ENSMUSG00000063524	enolase 1, alpha non-neuron	protein-coding
Epcam	4	ENSMUSG00000045394	epithelial cell adhesion molecule	protein-coding
Epha7	4	ENSMUSG00000028289	Eph receptor A7	protein-coding
Fau	4	ENSMUSG00000038274	Finkel-Biskis-Reilly murine sarcoma virus (FBR-MuSV) ubiquitously expressed (fox derived)	protein-coding
Fbxo2	4	ENSMUSG00000041556	F-box protein 2	protein-coding
Fermt1	4	ENSMUSG00000027356	fermitin family member 1	protein-coding
Fkbp9	4	ENSMUSG00000029781	FK506 binding protein 9	protein-coding
Fst	4	ENSMUSG00000021765	follistatin	protein-coding
Gata3	4	ENSMUSG00000015619	GATA binding protein 3	protein-coding
Gm10073	4	ENSMUSG00000060019	ribosomal protein, large, P1 pseudogene	pseudo
Gm10076	4	ENSMUSG00000060143	ribosomal protein L41 pseudogene	pseudo
Gm10260	4	ENSMUSG00000069117	predicted pseudogene 10260	protein-coding
Gm10320	4	ENSMUSG00000092116	predicted pseudogene 10320	protein-coding
Gm10709	4	ENSMUSG00000074516	ribosomal protein L29 pseudogene	pseudo
Gm2000	4	ENSMUSG00000078193	ribosomal protein L35 pseudogene	pseudo
Gm8186	4	ENSMUSG00000049124	small nuclear ribonucleoprotein polypeptide G pseudogene	pseudo
Gm8730	4	ENSMUSG00000063696	ribosomal protein, large, P0 pseudogene	pseudo
Gnb2l1	4	ENSMUSG00000020372	receptor for activated C kinase 1	protein-coding
Gpc3	4	ENSMUSG00000055653	glypican 3	protein-coding
Gstp1	4	ENSMUSG00000060803	glutathione S-transferase, pi 1	protein-coding
H3f3a	4	ENSMUSG00000060743	H3.3 histone A	protein-coding
Hist3h2ba	4	ENSMUSG00000056895	Histone cluster 3, H2ba	protein-coding
Ifitm2	4	ENSMUSG00000060591	interferon induced transmembrane protein 2	protein-coding
Igfbp5	4	ENSMUSG00000026185	insulin-like growth factor binding protein 5	protein-coding
Irx3	4	ENSMUSG00000031734	Iroquois related homeobox 3	protein-coding
Klhdc8b	4	ENSMUSG00000032609	kelch domain containing 8B	protein-coding
Kremen2	4	ENSMUSG00000040680	kringle containing transmembrane protein 2	protein-coding
Lect1	4	ENSMUSG00000022025	leukocyte cell derived chemotaxin 1	protein-coding
Lhx3	4	ENSMUSG00000026934	LIM homeobox protein 3	protein-coding
Lsm7	4	ENSMUSG00000035215	LSM7 homolog, U6 small nuclear RNA and mRNA degradation associated	protein-coding
Lxn	4	ENSMUSG00000047557	latexin	protein-coding
Ly6h	4	ENSMUSG00000022577	lymphocyte antigen 6 complex, locus H	protein-coding
Maged2	4	ENSMUSG00000025268	MAGE family member D2	protein-coding
Mbnl2	4	ENSMUSG00000022139	muscleblind like splicing factor 2	protein-coding
Meg3	4	ENSMUSG00000021268	maternally expressed 3	ncRNA
Mfap2	4	ENSMUSG00000060572	microfibrillar-associated protein 2	protein-coding
Mfap4	4	ENSMUSG00000042436	microfibrillar-associated protein 4	protein-coding
Myl12a	4	ENSMUSG00000024048	myosin, light chain 12A, regulatory, non-sarcomeric	protein-coding
Myl9	4	ENSMUSG00000067818	myosin, light polypeptide 9, regulatory	protein-coding
Nefl	4	ENSMUSG00000022055	neurofilament, light polypeptide	protein-coding
Nfib	4	ENSMUSG00000008575	nuclear factor I/B	protein-coding
Nnat	4	ENSMUSG00000067786	neuronatin	protein-coding
Npnt	4	ENSMUSG00000040998	nephronectin	protein-coding
Nrep	4	ENSMUSG00000042834	neuronal regeneration related protein	protein-coding
Pcp4	4	ENSMUSG00000090223	Purkinje cell protein 4	protein-coding
Pdlim1	4	ENSMUSG00000055044	PDZ and LIM domain 1 (elfin)	protein-coding
Peg3	4	ENSMUSG00000002265	paternally expressed 3	protein-coding
Phlda3	4	ENSMUSG00000041801	pleckstrin homology like domain, family A, member 3	protein-coding
Pitx1	4	ENSMUSG00000021506	paired-like homeodomain transcription factor 1	protein-coding
Pitx2	4	ENSMUSG00000028023	paired-like homeodomain transcription factor 2	protein-coding
Pnrc1	4	ENSMUSG00000040128	proline-rich nuclear receptor coactivator 1	protein-coding
Ppp2r2b	4	ENSMUSG00000024500	protein phosphatase 2, regulatory subunit B, beta	protein-coding
Rab38	4	ENSMUSG00000030559	RAB38, member RAS oncogene family	protein-coding
Rgs2	4	ENSMUSG00000026360	regulator of G-protein signaling 2	protein-coding
Rpl10	4	ENSMUSG00000008682	ribosomal protein L10	protein-coding
Rpl10-ps3	4	ENSMUSG00000058443	ribosomal protein L10, pseudogene 3	pseudo
Rpl10a	4	ENSMUSG00000037805	ribosomal protein L10A	protein-coding
Rpl11	4	ENSMUSG00000059291	ribosomal protein L11	protein-coding
Rpl12	4	ENSMUSG00000038900	ribosomal protein L12	protein-coding
Rpl13a	4	ENSMUSG00000074129	ribosomal protein L13A	protein-coding
Rpl17	4	ENSMUSG00000062328	ribosomal protein L17	protein-coding
Rpl21	4	ENSMUSG00000041453	ribosomal protein L21	protein-coding
Rpl22	4	ENSMUSG00000028936	ribosomal protein L22	protein-coding
Rpl23	4	ENSMUSG00000071415	ribosomal protein L23	protein-coding
Rpl23a	4	ENSMUSG00000058546	ribosomal protein L23A	protein-coding
Rpl27a	4	ENSMUSG00000046364	ribosomal protein L27A	protein-coding
Rpl28	4	ENSMUSG00000030432	ribosomal protein L28	protein-coding
Rpl29	4	ENSMUSG00000048758	ribosomal protein L29	protein-coding
Rpl30	4	ENSMUSG00000058600	ribosomal protein L30	protein-coding
Rpl31	4	ENSMUSG00000073702	ribosomal protein L31	protein-coding
Rpl34	4	ENSMUSG00000062006	ribosomal protein L34	protein-coding
Rpl35	4	ENSMUSG00000062997	ribosomal protein L35	protein-coding
Rpl36a	4	ENSMUSG00000079435	ribosomal protein L36A	protein-coding
Rpl7	4	ENSMUSG00000043716	ribosomal protein L7	protein-coding
Rpl7a	4	ENSMUSG00000062647	ribosomal protein L7A	protein-coding
Rplp1	4	ENSMUSG00000007892	ribosomal protein, large, P1	protein-coding
Rplp2	4	ENSMUSG00000025508	ribosomal protein, large P2	protein-coding
Rps10	4	ENSMUSG00000052146	ribosomal protein S10	protein-coding
Rps12	4	ENSMUSG00000061983	ribosomal protein S12	protein-coding
Rps12-ps3	4	ENSMUSG00000067038	ribosomal protein S12, pseudogene 3	pseudo
Rps13	4	ENSMUSG00000090862	ribosomal protein S13	protein-coding
Rps15a	4	ENSMUSG00000008683	ribosomal protein S15A	protein-coding
Rps17	4	ENSMUSG00000061787	ribosomal protein S17	protein-coding
Rps20	4	ENSMUSG00000028234	ribosomal protein S20	protein-coding
Rps21	4	ENSMUSG00000039001	ribosomal protein S21	protein-coding
Rps23	4	ENSMUSG00000049517	ribosomal protein S23	protein-coding
Rps24	4	ENSMUSG00000025290	ribosomal protein S24	protein-coding
Rps25	4	ENSMUSG00000009927	ribosomal protein S25	protein-coding
Rps26	4	ENSMUSG00000025362	ribosomal protein S26	protein-coding
Rps7	4	ENSMUSG00000061477	ribosomal protein S7	protein-coding
S100a11	4	ENSMUSG00000027907	S100 calcium binding protein A11	protein-coding
Saraf	4	ENSMUSG00000031532	store-operated calcium entry-associated regulatory factor	protein-coding
Serpine2	4	ENSMUSG00000026249	serine (or cysteine) peptidase inhibitor, clade E, member 2	protein-coding
Sostdc1	4	ENSMUSG00000036169	sclerostin domain containing 1	protein-coding
Stmn1	4	ENSMUSG00000028832	stathmin 1	protein-coding
Tbx1	4	ENSMUSG00000009097	T-box 1	protein-coding
Tecta	4	ENSMUSG00000037705	tectorin alpha	protein-coding
Tfap2b	4	ENSMUSG00000025927	transcription factor AP-2 beta	protein-coding
Tgfb2	4	ENSMUSG00000039239	transforming growth factor, beta 2	protein-coding
Tmsb4x	4	ENSMUSG00000049775	thymosin, beta 4, X chromosome	protein-coding
Tpt1	4	ENSMUSG00000060126	tumor protein, translationally-controlled 1	protein-coding
Trp63	4	ENSMUSG00000022510	transformation related protein 63	protein-coding
Tubb2a	4	ENSMUSG00000058672	tubulin, beta 2A class IIA	protein-coding
Txndc17	4	ENSMUSG00000020803	thioredoxin domain containing 17	protein-coding
Ubb	4	ENSMUSG00000019505	ubiquitin B	protein-coding
Upk3b	4	ENSMUSG00000042985	uroplakin 3B	protein-coding
Vcan	4	ENSMUSG00000021614	versican	protein-coding
Wnt6	4	ENSMUSG00000033227	wingless-type MMTV integration site family, member 6	protein-coding
1110004E09Rik	5	ENSMUSG00000022972	RIKEN cDNA 1110004E09 gene	protein-coding
1110017D15Rik	5	ENSMUSG00000028441	RIKEN cDNA 1110017D15 gene	protein-coding
1110032A03Rik	5	ENSMUSG00000037971	RIKEN cDNA 1110032A03 gene	protein-coding
1700001C02Rik	5	ENSMUSG00000029182	RIKEN cDNA 1700001C02 gene	protein-coding
1700007K13Rik	5	ENSMUSG00000026831	RIKEN cDNA 1700007K13 gene	protein-coding
1700012B09Rik	5	ENSMUSG00000031927	RIKEN cDNA 1700012B09 gene	protein-coding
1700016K19Rik	5	ENSMUSG00000053783	RIKEN cDNA 1700016K19 gene	protein-coding
1700088E04Rik	5	ENSMUSG00000033029	RIKEN cDNA 1700088E04 gene	protein-coding
2610528A11Rik	5	ENSMUSG00000096001	RIKEN cDNA 2610528A11 gene	protein-coding
4833427G06Rik	5	ENSMUSG00000032057	RIKEN cDNA 4833427G06 gene	protein-coding
Acyp1	5	ENSMUSG00000008822	acylphosphatase 1, erythrocyte (common) type	protein-coding
Agr3	5	ENSMUSG00000036231	anterior gradient 3	protein-coding
Aqp3	5	ENSMUSG00000028435	aquaporin 3	protein-coding
Asprv1	5	ENSMUSG00000033508	aspartic peptidase, retroviral-like 1	protein-coding
Atp6v0b	5	ENSMUSG00000033379	ATPase, H+ transporting, lysosomal V0 subunit B	protein-coding
AU040972	5	ENSMUSG00000091523	expressed sequence AU040972	ncRNA
BC051019	5	ENSMUSG00000031022	cDNA sequence BC051019	protein-coding
Bpifa1	5	ENSMUSG00000027483	BPI fold containing family A, member 1	protein-coding
Calm4	5	ENSMUSG00000033765	calmodulin 4	protein-coding
Calml3	5	ENSMUSG00000063130	calmodulin-like 3	protein-coding
Capsl	5	ENSMUSG00000039676	calcyphosine-like	protein-coding
Cbr2	5	ENSMUSG00000025150	carbonyl reductase 2	protein-coding
Ccdc113	5	ENSMUSG00000036598	coiled-coil domain containing 113	protein-coding
Ccdc153	5	ENSMUSG00000070306	coiled-coil domain containing 153	protein-coding
Ccdc181	5	ENSMUSG00000026578	coiled-coil domain containing 181	protein-coding
Ccdc67	5	ENSMUSG00000039977	Coiled-coil domain containing 67	protein-coding
Ccno	5	ENSMUSG00000042417	cyclin O	protein-coding
Ccpg1os	5	ENSMUSG00000086158	cell cycle progression 1, opposite strand	protein-coding
Cdkn1a	5	ENSMUSG00000023067	cyclin-dependent kinase inhibitor 1A (P21)	protein-coding
Cetn4	5	ENSMUSG00000045031	centrin 4	protein-coding
Cfap126	5	ENSMUSG00000026649	cilia and flagella associated protein 126	protein-coding
Cfap36	5	ENSMUSG00000020462	cilia and flagella associated protein 36	protein-coding
Cfap45	5	ENSMUSG00000026546	cilia and flagella associated protein 45	protein-coding
Cox6b2	5	ENSMUSG00000051811	cytochrome c oxidase subunit 6B2	protein-coding
Cpm	5	ENSMUSG00000020183	carboxypeptidase M	protein-coding
Crip1	5	ENSMUSG00000006360	cysteine-rich protein 1 (intestinal)	protein-coding
Crip2	5	ENSMUSG00000006356	cysteine rich protein 2	protein-coding
Ctsc	5	ENSMUSG00000030560	cathepsin C	protein-coding
Cyp2f2	5	ENSMUSG00000052974	cytochrome P450, family 2, subfamily f, polypeptide 2	protein-coding
Dmkn	5	ENSMUSG00000060962	dermokine	protein-coding
Dnali1	5	ENSMUSG00000042707	dynein, axonemal, light intermediate polypeptide 1	protein-coding
Dpcd	5	ENSMUSG00000041035	deleted in primary ciliary dyskinesia	protein-coding
Dynlrb2	5	ENSMUSG00000034467	dynein light chain roadblock-type 2	protein-coding
Edn2	5	ENSMUSG00000028635	endothelin 2	protein-coding
Efcab10	5	ENSMUSG00000020562	EF-hand calcium binding domain 10	protein-coding
Elf3	5	ENSMUSG00000003051	E74-like factor 3	protein-coding
Fam183b	5	ENSMUSG00000049154	family with sequence similarity 183, member B	protein-coding
Fam216a	5	ENSMUSG00000029463	family with sequence similarity 216, member A	protein-coding
Fbxo36	5	ENSMUSG00000073633	F-box protein 36	protein-coding
Foxj1	5	ENSMUSG00000034227	forkhead box J1	protein-coding
Gm26917	5	NA	predicted gene, 26917	ncRNA
Gsta4	5	ENSMUSG00000032348	glutathione S-transferase, alpha 4	protein-coding
Gsto1	5	ENSMUSG00000025068	glutathione S-transferase omega 1	protein-coding
Hdc	5	ENSMUSG00000027360	histidine decarboxylase	protein-coding
Hras	5	ENSMUSG00000025499	Harvey rat sarcoma virus oncogene	protein-coding
Hsbp1	5	ENSMUSG00000031839	heat shock factor binding protein 1	protein-coding
Hspa4l	5	ENSMUSG00000025757	heat shock protein 4 like	protein-coding
Ier2	5	ENSMUSG00000053560	immediate early response 2	protein-coding
Jund	5	ENSMUSG00000071076	jun D proto-oncogene	protein-coding
Krt1	5	ENSMUSG00000046834	keratin 1	protein-coding
Krt10	5	ENSMUSG00000019761	keratin 10	protein-coding
Krt13	5	ENSMUSG00000044041	keratin 13	protein-coding
Krt19	5	ENSMUSG00000020911	keratin 19	protein-coding
Krt4	5	ENSMUSG00000059668	keratin 4	protein-coding
Krt6a	5	ENSMUSG00000058354	keratin 6A	protein-coding
Krtdap	5	ENSMUSG00000074199	keratinocyte differentiation associated protein	protein-coding
Lgals3	5	ENSMUSG00000050335	lectin, galactose binding, soluble 3	protein-coding
Lrrc23	5	ENSMUSG00000030125	leucine rich repeat containing 23	protein-coding
Lrrc51	5	ENSMUSG00000064307	leucine rich repeat containing 51	protein-coding
Ly6d	5	ENSMUSG00000034634	lymphocyte antigen 6 complex, locus D	protein-coding
Lypd2	5	ENSMUSG00000022595	Ly6/Plaur domain containing 2	protein-coding
Lypd3	5	ENSMUSG00000057454	Ly6/Plaur domain containing 3	protein-coding
Meig1	5	ENSMUSG00000026650	meiosis expressed gene 1	protein-coding
Mgst1	5	ENSMUSG00000008540	microsomal glutathione S-transferase 1	protein-coding
Mlf1	5	ENSMUSG00000048416	myeloid leukemia factor 1	protein-coding
Morn5	5	ENSMUSG00000026894	MORN repeat containing 5	protein-coding
Mt1	5	ENSMUSG00000031765	metallothionein 1	protein-coding
Myb	5	ENSMUSG00000019982	myeloblastosis oncogene	protein-coding
Ndrg1	5	ENSMUSG00000005125	N-myc downstream regulated gene 1	protein-coding
Ndufaf3	5	ENSMUSG00000070283	NADH:ubiquinone oxidoreductase complex assembly factor 3	protein-coding
Neat1	5	ENSMUSG00000092274	nuclear paraspeckle assembly transcript 1 (non-protein coding)	ncRNA
Nme5	5	ENSMUSG00000035984	NME/NM23 family member 5	protein-coding
Nupr1	5	ENSMUSG00000030717	nuclear protein transcription regulator 1	protein-coding
Olfm5	5	ENSMUSG00000044265	olfactomedin 5	protein-coding
Pglyrp1	5	ENSMUSG00000030413	peptidoglycan recognition protein 1	protein-coding
Pifo	5	ENSMUSG00000010136	primary cilia formation	protein-coding
Reg3g	5	ENSMUSG00000030017	regenerating islet-derived 3 gamma	protein-coding
Riiad1	5	ENSMUSG00000028139	regulatory subunit of type II PKA R-subunit (RIIa) domain containing 1	protein-coding
Rsph1	5	ENSMUSG00000024033	radial spoke head 1 homolog (Chlamydomonas)	protein-coding
Rsph9	5	ENSMUSG00000023966	radial spoke head 9 homolog (Chlamydomonas)	protein-coding
Saxo2	5	ENSMUSG00000038570	stabilizer of axonemal microtubules 2	protein-coding
Sbsn	5	ENSMUSG00000046056	suprabasin	protein-coding
Selenbp1	5	ENSMUSG00000068874	selenium binding protein 1	protein-coding
Serpinb11	5	ENSMUSG00000026327	serine (or cysteine) peptidase inhibitor, clade B (ovalbumin), member 11	protein-coding
Sgk1	5	ENSMUSG00000019970	serum/glucocorticoid regulated kinase 1	protein-coding
Shisa8	5	ENSMUSG00000096883	shisa family member 8	protein-coding
Slc2a1	5	ENSMUSG00000028645	solute carrier family 2 (facilitated glucose transporter), member 1	protein-coding
Spa17	5	ENSMUSG00000001948	sperm autoantigenic protein 17	protein-coding
Spef1	5	ENSMUSG00000027329	sperm flagellar 1	protein-coding
Tctex1d2	5	ENSMUSG00000014075	Tctex1 domain containing 2	protein-coding
Tekt1	5	ENSMUSG00000020799	tektin 1	protein-coding
Tekt4	5	ENSMUSG00000024175	tektin 4	protein-coding
Tm4sf1	5	ENSMUSG00000027800	transmembrane 4 superfamily member 1	protein-coding
Tmem107	5	ENSMUSG00000020895	transmembrane protein 107	protein-coding
Tmem212	5	ENSMUSG00000043164	transmembrane protein 212	protein-coding
Tmem213	5	ENSMUSG00000029829	transmembrane protein 213	protein-coding
Tpp1	5	ENSMUSG00000030894	tripeptidyl peptidase I	protein-coding
Tppp3	5	ENSMUSG00000014846	tubulin polymerization-promoting protein family member 3	protein-coding
Tst	5	ENSMUSG00000044986	thiosulfate sulfurtransferase, mitochondrial	protein-coding
Upk3a	5	ENSMUSG00000022435	uroplakin 3A	protein-coding
Wfdc18	5	ENSMUSG00000000983	WAP four-disulfide core domain 18	protein-coding
Wfdc2	5	ENSMUSG00000017723	WAP four-disulfide core domain 2	protein-coding
Zmynd10	5	ENSMUSG00000010044	zinc finger, MYND domain containing 10	protein-coding
